# Supplementary material for: Parkinson’s Disease Through the Lens of Metabolomics: A Targeted Systematic Review on Human Studies (2019–2024)
Source: J Clin Med. 2025 Sep 5;14(17):6277. doi: 10.3390/jcm14176277 (PMC12429492; doi:10.3390/jcm14176277)
Supplement: Supplementary file 1 [file jcm-14-06277-s001.zip]

Archive with 1 entries (1 files):
- jcm-3770499-supplementary.pdf
